# Supplementary material for: Spread of Carbapenem-Resistant Klebsiella pneumoniae in an Intensive Care Unit: A Whole-Genome Sequence-Based Prospective Observational Study
Source: Microbiol Spectr. 2021 Jul 14;9(1):10.1128/spectrum.00058-21. doi: 10.1128/spectrum.00058-21 (PMC8552774; doi:10.1128/spectrum.00058-21)
Supplement: SUPPLEMENTAL FILE 1 — Supplemental material. Download SPECTRUM00058-21_Supp_1_seq6.xlsx, XLSX file, 0.01 MB [file spectrum00058-21_supp_1_seq6.xlsx]

## Sheet: Sheet1
Isolate	Sample type	Month	Day	Patient no.	Strain	090329	090358	090359	090360	090361	090362	090363	090373	090375	090378	090381	090382	090384	090385	090388	090389	090391	090466	090469	090480	090483	090539
090329	Oral swab	6	18	P17-1	B	0	0	3	0	32	16	35	33	31	39	33	37	33	33	33	33	34	5	36	32	11	34
090358	ECG monitor panel	6	18	P19-1	B	0	0	3	0	32	16	35	33	31	39	33	37	33	33	33	33	34	5	36	32	11	34
090359	ECG monitor panel	6	18	P17-1	B	3	3	0	3	35	19	38	36	34	42	36	40	36	36	36	36	37	8	39	35	14	37
090360	Rectal swab	6	18	P17-1	B	0	0	3	0	32	16	35	33	31	39	33	37	33	33	33	33	34	5	36	32	11	34
090361	Rectal swab	6	19	P2-1	A	32	32	35	32	0	28	5	3	1	9	3	7	3	3	3	3	4	37	6	2	35	4
090362	Sink	6	26	P8	B	16	16	19	16	28	0	31	29	27	35	29	33	29	29	29	29	30	21	32	28	19	30
090363	Air bed pump	7	2	P2-1	A	35	35	38	35	5	31	0	6	4	12	6	2	6	6	6	6	7	32	1	5	38	7
090373	Locker	7	9	P15	A	33	33	36	33	3	29	6	0	2	10	4	8	4	4	4	4	5	38	7	3	36	5
090375	Oral swab	7	10	P2-1	A	31	31	34	31	1	27	4	2	0	8	2	6	2	2	2	2	3	36	5	1	34	3
090378	Nurse cart	7	17	P5	A	39	39	42	39	9	35	12	10	8	0	6	10	6	6	6	6	5	44	13	9	42	7
090381	Bedrail	7	17	P11	A	33	33	36	33	3	29	6	4	2	6	0	4	0	0	0	0	1	38	7	3	36	1
090382	ECG monitor panel	7	17	P12	A	37	37	40	37	7	33	2	8	6	10	4	0	4	4	4	4	5	34	3	7	40	5
090384	Nurse cart	7	17	P16	A	33	33	36	33	3	29	6	4	2	6	0	4	0	0	0	0	1	38	7	3	36	1
090385	Nebulizer	7	17	P17-2	A	33	33	36	33	3	29	6	4	2	6	0	4	0	0	0	0	1	38	7	3	36	1
090388	Bedrail	7	17	P19-2	A	33	33	36	33	3	29	6	4	2	6	0	4	0	0	0	0	1	38	7	3	36	1
090389	Nebulizer	7	17	P19-2	A	33	33	36	33	3	29	6	4	2	6	0	4	0	0	0	0	1	38	7	3	36	1
090391	Infusion pump	7	17	P2-1	A	34	34	37	34	4	30	7	5	3	5	1	5	1	1	1	1	0	39	8	4	37	2
090466	Tracheal aspiration	6	18	P17-1	B	5	5	8	5	37	21	32	38	36	44	38	34	38	38	38	38	39	0	33	37	16	39
090469	Sputum	7	8	P2-1	A	36	36	39	36	6	32	1	7	5	13	7	3	7	7	7	7	8	33	0	6	39	8
090480	Bedrail	8	20	P17-3	A	32	32	35	32	2	28	5	3	1	9	3	7	3	3	3	3	4	37	6	0	35	4
090483	Rectal swab	8	20	P4	B	11	11	14	11	35	19	38	36	34	42	36	40	36	36	36	36	37	16	39	35	0	37
090539	Stethoscope	7	17	P14	A	34	34	37	34	4	30	7	5	3	7	1	5	1	1	1	1	2	39	8	4	37	0
Legend: This excel file shows the number of SNPs between each ST11 KL47 isolates. Based on the number of SNPs, all ST11 KL47 isolates can be assigned to either strain A or strain B. The sample type and the recovery date (month and day) are shown. The patients are numbered accoding to their bed nuomber and if two patients occupied the same bed at different time points, the number of the patient is…
