# Supplementary material for: Spread of Carbapenem-Resistant Klebsiella pneumoniae in an Intensive Care Unit: A Whole-Genome Sequence-Based Prospective Observational Study
Source: Microbiol Spectr. 2021 Jul 14;9(1):10.1128/spectrum.00058-21. doi: 10.1128/spectrum.00058-21 (PMC8552774; doi:10.1128/spectrum.00058-21)
Supplement: SUPPLEMENTAL FILE 2 — Supplemental material. Download SPECTRUM00058-21_Supp_2_seq7.xlsx, XLSX file, 0.01 MB [file spectrum00058-21_supp_2_seq7.xlsx]

## Sheet: Sheet1
Isolate	Sample type	Month	Day	Bed no.	Patient no.	Strain	090346	090348	090352	090353	090354	090357	090365	090366	090371	090372	090374	090377	090386	090387	090394	090400	090401	090458	090460	090461	090465	090472	090547
090346	Rectal swab	7	9	6	P6	C	0	1	1	4	6	3	2	4	2	1	33	2	0	0	0	0	1	1	3	1	4	1	2
090348	Oral swab	7	9	6	P6	C	1	0	0	3	5	2	1	3	1	0	32	1	1	1	1	1	2	0	4	2	3	0	3
090352	Bedrail	6	12	7	P7	C	1	0	0	3	5	2	1	3	1	0	32	1	1	1	1	1	2	0	4	2	3	0	3
090353	Bedrail	7	9	6	P6	C	4	3	3	0	8	5	4	6	4	3	35	4	4	4	4	4	5	3	7	5	6	3	6
090354	Ventilator panel	6	12	7	P7	C	6	5	5	8	0	3	6	4	6	5	33	6	6	6	6	6	7	5	9	7	4	5	8
090357	Rectal swab	6	11	7	P7	C	3	2	2	5	3	0	3	1	3	2	30	3	3	3	3	3	4	2	6	4	1	2	5
090365	Ventilator panel	7	9	6	P6	C	2	1	1	4	6	3	0	4	2	1	33	0	2	2	2	2	3	1	5	3	4	1	4
090366	Sink	7	9	6	P6	C	4	3	3	6	4	1	4	0	4	3	31	4	4	4	4	4	5	3	7	5	2	3	6
090371	Infusion pump	7	9	8	P8	C	2	1	1	4	6	3	2	4	0	1	33	2	2	2	2	2	3	1	5	3	4	1	4
090372	Air-purifying disinfector panel	7	9	9	P9	C	1	0	0	3	5	2	1	3	1	0	32	1	1	1	1	1	2	0	4	2	3	0	3
090374	Non-invasive ventilator panel	7	9	Corridor	-	D	33	32	32	35	33	30	33	31	33	32	0	33	33	33	33	33	34	32	36	34	31	32	35
090377	Air-purifying disinfector panel	7	17	2	P2-2	C	2	1	1	4	6	3	0	4	2	1	33	0	2	2	2	2	3	1	5	3	4	1	4
090386	Hanging tower	7	17	17	P17-2	C	0	1	1	4	6	3	2	4	2	1	33	2	0	0	0	0	1	1	3	1	4	1	2
090387	Nurse cart	7	17	18	P18-1	C	0	1	1	4	6	3	2	4	2	1	33	2	0	0	0	0	1	1	3	1	4	1	2
090394	Air bed pump	7	23	8	-	C	0	1	1	4	6	3	2	4	2	1	33	2	0	0	0	0	1	1	3	1	4	1	2
090400	Bedrail	7	30	18	P18-2	C	0	1	1	4	6	3	2	4	2	1	33	2	0	0	0	0	1	1	3	1	4	1	2
090401	ECG monitor panel	7	30	18	P18-2	C	1	2	2	5	7	4	3	5	3	2	34	3	1	1	1	1	0	2	2	0	5	2	1
090458	Hanging tower	8	6	5	-	C	1	0	0	3	5	2	1	3	1	0	32	1	1	1	1	1	2	0	4	2	3	0	3
090460	Nurse cart	8	6	Corridor	-	C	3	4	4	7	9	6	5	7	5	4	36	5	3	3	3	3	2	4	0	2	7	4	3
090461	Non-invasive ventilator panel	8	6	Corridor	-	C	1	2	2	5	7	4	3	5	3	2	34	3	1	1	1	1	0	2	2	0	5	2	1
090465	Tracheal aspiration	7	2	7	P7	C	4	3	3	6	4	1	4	2	4	3	31	4	4	4	4	4	5	3	7	5	0	3	6
090472	Sputum	7	8	6	P6	C	1	0	0	3	5	2	1	3	1	0	32	1	1	1	1	1	2	0	4	2	3	0	3
090547	Air bed pump	7	30	12	-	C	2	3	3	6	8	5	4	6	4	3	35	4	2	2	2	2	1	3	3	1	6	3	0
Legend: This excel file shows the number of SNPs between each ST11 KL64 isolates. Based on the number of SNPs, all ST11 KL64 isolates can be assigned to either strain C or strain D. The sample type and the recovery date (month and day) are shown. The patients are numbered accoding to their bed nuomber and if two patients occupied the same bed at different time points, the number of the patient is…
